# Supplementary material for: Multi-Gene Mutation Profiling by Targeted Next-Generation Sequencing in Premenopausal Breast Cancer
Source: Genes (Basel). 2022 Jul 29;13(8):1362. doi: 10.3390/genes13081362 (PMC9407588; doi:10.3390/genes13081362)
Supplement: Supplementary file 1 [file genes-13-01362-s001.zip]

Archive with 1 entries (1 files):
- genes-1823096-supplementary.pdf
